# Supplementary material for: Immunomodulatory Effect of Proteasome Inhibitors via the Induction of Immunogenic Cell Death in Myeloma Cells
Source: Pharmaceuticals (Basel). 2023 Sep 27;16(10):1367. doi: 10.3390/ph16101367 (PMC10609901; doi:10.3390/ph16101367)
Supplement: Supplementary file 1 [file pharmaceuticals-16-01367-s001.zip]

Archive with 1 entries (1 files):
- pharmaceuticals-2543709-supplementary.pdf
